# Supplementary material for: Acidic Oxidative Depolymerization Towards Functionalized Low-Molecular-Weight Lignin and High-Value-Added Aliphatic Monomers: Operating Conditions, Scale-Up, and Crosslinking
Source: Int J Mol Sci. 2025 May 19;26(10):4872. doi: 10.3390/ijms26104872 (PMC12112072; doi:10.3390/ijms26104872)
Supplement: Supplementary file 1 [file ijms-26-04872-s001.zip]

Archive with 1 entries (1 files):
- ijms-3587641-supplementary.pdf
